# Supplementary material for: CryoSIM: super-resolution 3D structured illumination cryogenic fluorescence microscopy for correlated ultrastructural imaging
Source: Optica. 2020 Jul 13;7(7):802–12. doi: 10.1364/OPTICA.393203 (PMC8262592; doi:10.1364/OPTICA.393203)
Supplement: Supplementary file 2 [file optica-7-7-802-d001.zip]

Archive with 8 entries (8 files):
- BushingSpacer.pdf
- DewarCarriage.pdf
- LinkamCarriage.pdf
- ObjectiveMotion.pdf
- Plate.PiezoToCryostage.pdf
- Plate.PiezoToLeadscrew.pdf
- RollerPlungerMount.pdf
- ZActuator.pdf
